# Supplementary material for: Isolation, Purification and Tyrosinase Inhibitory Activity of Anthocyanins and Their Novel Degradation Compounds from Solanum tuberosum L
Source: Molecules. 2024 Mar 27;29(7):1492. doi: 10.3390/molecules29071492 (PMC11013068; doi:10.3390/molecules29071492)
Supplement: Supplementary file 1 [file molecules-29-01492-s001.zip]

Archive with 1 entries (1 files):
- molecules-2923469-supplementary.pdf
